# Supplementary material for: Oral digoxin effects on exercise performance, K+ regulation and skeletal muscle Na+,K+‐ATPase in healthy humans
Source: J Physiol. 2022 Aug 2;600(16):3749–74. doi: 10.1113/JP283017 (PMC9541254; doi:10.1113/JP283017)
Supplement: Supplementary file 1 — Statistical Summary Document [file TJP-600-3749-s001.xlsx]

## Sheet: Statistical Summary Table
Statistical Summary Document
Manuscript Title:	Oral digoxin effects on exercise performance, K+ regulation and skeletal muscle Na+,K+-ATPase in healthy humans
Authors:	Simon Sostaric*, Aaron C. Petersen*, Craig A. Goodman, Xiaofei Gong, Tai-Juan Aw, Malcolm J Brown, Andrew Garnham, Collene H Steward, Kate T. Murphy, Kate A. Carey, James Leppik, Steve F Fraser, David Cameron-Smith, Henry Krum, Rodney J Snow and Michael J McKenna
Animal model used, if applicable:	N/A
Underlying hypothesis:	We hypothesised that digoxin would (i) increase fatiguability during all three exercise modes
	and for skeletal muscle NKA, would: (ii) bind to and inhibit NKA.
	For two-legged cycling, that digoxin would (iii) increase arterial [K+] during and after exercise and (iv) decrease K+ uptake by inactive forearm muscle. and
	For finger flexion exercise, that digoxin would: (v) exacerbate increases in arterial and antecubital venous [K+] (vi) increase forearm muscle K+ release during exercise and reduce K+ re-uptake post-exercise.
Definitions of ‘n’:	n = number of participant measurements as per J Physiol policy (excludes any missing observation data points)
Mean(SD) data reported:	The Mean(SD) shown for time fixed effect comprise all data for that time (DIG, CON, i.e. not separate data for DIG or CON trials), since DIG x CON interaction was NS. Similarly, data for treatment fixed effect comprises all DIG vs all CON data
Statistical summary table:
Experimental question number	Finding/ conclusion	Experimental location/variable	Mean value *	Standard Deviation	n	Exact P value	Figure/table in which data are presented	Units	Data comparisons	Statistical test	Any other experimental factors	Comments
Multiple tests of the same question are shown in different rows		e.g. cortex vs cerebellum or genotype	(or other summary statistic)	(SD)	(value)	If P is considered significant against a stated confidence limit, authors may indicate this in bold.The exact value must be stated unless P is less than 0.0001, in which case < is permitted.			e.g. WT vs KO		e.g. subjects’ age or sex	e.g. observation
Muscle data
1. Total muscle protein content: effects of exercise and of digoxin	Exercise transiently reduced total muscle protein content but this did not differ between DIG and CON	Rest	0.198193	0.026033	20	n/a		g protein.g muscle wet weight-1		Linear mixed model, LSD post-hoc
		0.67	0.182448	0.0309477	18	0.007			67% vs Rest
		Fatigue	0.180977	0.0220333	20	0.002			Fatigue vs Rest
		+3h	0.202428	0.0266249	19	0.368			+3h vs Rest
		CON	0.19	0.03	38	0.43			DIG vs CON
		DIG	0.19	0.03	39
		interaction			77	0.691			DIG x CON
2. OB-Fab (wet weight): effects of exercise and of digoxin	Exercise increased OB-Fab at 67%. DIG did not alter OB-Fab	Rest	352.3	47.4	20	n/a	Fig 2A	pmol.g wet weight-1		Linear mixed model, LSD post-hoc
		0.67	387.5	82	18	0.005			67% vs Rest
		Fatigue	369.9	81.1	20	0.163			Fatigue vs Rest
		+3h	346.9	60.1	18	0.933			+3h vs Rest
		CON	368.8	70.9	37	0.253			DIG vs CON
		DIG	359.5	68.7	39
		interaction			76	0.851			DIG x CON
3. OB-Fab (per protein): effects of exercise and of digoxin	Exercise transiently increased OB-Fab but this did not differ between DIG and CON	Rest	1810.2	363.2	20	n/a	Fig 2B	pmol.g protein-1		Linear mixed model, LSD post-hoc
		0.67	2194.1	632	18	0.001			67% vs Rest
		Fatigue	2093.3	581.9	20	0.003			Fatigue vs Rest
		+3h	1752.4	369.7	18	0.753			+3h vs Rest
		CON	2020	598.8	37	0.087			DIG vs CON
		DIG	1906.9	443.4	39
		Interaction			76	0.672			DIG x CON
4. OB+Fab (wet weight): effects of exercise and of digoxin	Neither exercise nor dig had any effect on OB+Fab	Rest	374.8	46.6	20	0.814	Fig 3A	pmol.g wet weight-1	NS Time Fixed effect	Linear mixed model, LSD post-hoc
		0.67	371.8	66.7	18
		Fatigue	382.6	49.5	20
		+3h	367.3	43.2	18
		CON	373.9	48.4	37	0.809			DIG vs CON
		DIG	374.8	54.6	39
		Interaction			76	0.591			DIG x CON
5. OB+Fab (per protein): effects of exercise and of digoxin	Exercise transiently increased OB+Fab but this did not differ between DIG and CON	Rest	1926.8	373	20	n/a	Fig 3B	pmol.g protein-1		Linear mixed model, LSD post-hoc
		0.67	2103.6	562	18	0.087			67% vs Rest
		Fatigue	2141	371	20	0.022			Fatigue vs Rest
		+3h	1844.6	278.4	18	0.675			+3h vs Rest
		CON	2028.7	453.9	37	0.376			DIG vs CON
		DIG	1983.6	384.6	39
		Interaction			76	0.861			DIG x CON
6. Digoxin occupancy	NKA content was preserved during DIG	DIG OB+Fab (Rest)	381	53	10	n/a		pmol.g wet weight-1		Paired student t-test	mike still need to check this one
		DIG OB-Fab (Rest)	352	54	10	0.047			OB+Fab vs OB-Fab
		CON OB+Fab (Rest)	369	41	10
		CON OB-Fab (Rest)	353	42	10	0.2			OB+Fab vs OB-Fab
7. 3-O-MFPase activity (wet weight): effects of exercise and of digoxin	Exercise transiently decreased 3-O-MFPase activity but this did not differ between DIG and CON	Rest	298.426	65.8113	20	n/a	Fig 4A	nmol.min-1.g wet weight-1		Linear mixed model, LSD post-hoc
		0.67	269.546	61.8761	18	0.145			67% vs Rest
		Fatigue	254.519	52.6503	20	0.003			Fatigue vs Rest
		+3h	289.355	64.2752	19	0.536			Fatigue vs +3h
		CON	283.126	67.0262	38	0.287			DIG vs CON
		DIG	273.068	58.3432	39
		Interaction			77	0.61			DIG x CON
8. 3-O-MFPase activity (per protein): effects of exercise and of digoxin	No effect of exercise or DIG on 3-O-MFPase activity (per protein)	Rest	1524	361	20	0.458	Fig 4B	nmol.min-1.g protein-1	NS time fixed effect	Linear mixed model, LSD post-hoc
		0.67	1512	434	18
		Fatigue	1436	374	20
		+3h	1452	361	19
		CON	1514	392	38	0.18
		DIG	1448	363	39				DIG vs CON
		Interaction			77	0.321			DIG x CON
9. NKA activity/content ratio (wet weight): effects of exercise and of digoxin	Exercise transiently decreased NKA activity/content ratio but this did not differ between DIG and CON	Rest	85.6936	20.5733	20	n/a		Arbitrary units		Linear mixed model, LSD post-hoc
		0.67	70.9238	13.994	18	0.008			67% vs Rest
		Fatigue	70.858	15.9656	20	0.003			Fatigue vs Rest
		+3h	84.9381	23.1548	18	0.853			+3h vs Rest
		CON	78.4096	21.4798	37	0.77			DIG vs CON
		DIG	77.8305	18.2695	39
		Interaction			76	0.524			DIG x CON
Finger Flexion Exercise Trial Data
10. Performance characteristics during finger flexion exercise trials	No difference in power output, force or time to fatigue during finger flexion exercise between CON and DIG	Power Output CON	5.366	1.51664	10	0.729	Table 1	W	DIG vs CON	Student paired t-test
		Power Output DIG	5.438	1.49437	10			W
		Force CON	36.237	11.0672	10	0.438	Table 1	N
		Force DIG	37.373	10.9013	10			N
		Fatigue time CON	3.93519	3.36509	9	0.197	Table 1	min
		Fatigue time DIG	2.61667	1.9731	9			min
11. Forearm exercise trials. arterial plasma [K+]: effects of exercise and of digoxin	[K+]a was elevated with exercise and early recovery but did not differ between DIG and CON	R	3.88111	0.221887	18	n/a	Figure 6A	mmol.L-1		Linear mixed model, LSD post-hoc
		EB1	3.83333	0.208609	18	0.388			EB1 vs Rest
		PreEB2	4.00333	0.248927	18	0.028			PreEB2 vs Rest
		EB2	3.98118	0.246421	17	0.07			EB2 vs Rest
		PreEB3	4.02471	0.328465	17	0.008			PreEB3 vs Rest
		EB3	4.05824	0.23938	17	0.001			EB3 vs Rest
		PreEB4	4.10647	0.21494	17	0.001			PreEB4 vs Rest
		EB4+1	4.11429	0.274386	14	0.001			EB4+1 vs Rest
		Fatigue	4.23167	0.283865	18	0.001			Fatigue vs Rest
		1	4.13944	0.225035	18	0.001			+1 vs Rest
		2	4.09444	0.255233	18	0.001			+2 vs Rest
		5	3.94611	0.224608	18	0.241			+5 vs Rest
		10	3.89833	0.227628	18	0.756			+10 vs Rest
		30	3.855	0.170685	16	0.767			+30 vs Rest
		CON	4.00277	0.216865	119	0.524			DIG vs CON
		DIG	4.01911	0.302132	123
		Interaction			242	0.92			DIG x CON
12. Forearm exercise trials. venous plasma [K+]: effects of exercise and of digoxin	[K+]v was elevated during each intermittent exercise bout and declined in recovery but did not differ between DIG and CON	R	3.93375	0.230908	16	n/a	Figure 6B	mmol.L-1		Linear mixed model, LSD post-hoc
		EB1	5.29563	0.42497	16	0.001			EB1 vs Rest
		PreEB2	3.99375	0.233691	16	0.633			PreEB2 vs Rest
		EB2	5.18938	0.445578	16	0.001			EB2 vs Rest
		PreEB3	3.89438	0.252507	16	0.754			PreEB3 vs Rest
		EB3	5.11438	0.477814	16	0.001			EB3 vs Rest
		PreEB4	3.89313	0.222343	16	0.746			PreEB4 vs Rest
		EB4+1	5.19385	0.596232	13	0.001			EB4+1 vs Rest
		Fatigue	5.13437	0.715672	16	0.001			Fatigue vs Rest
		1	3.73937	0.298093	16	0.123			+1 vs Rest
		2	3.64267	0.327468	15	0.021			+2 vs Rest
		5	3.64375	0.358085	16	0.022			+5 vs Rest
		10	3.66312	0.303133	16	0.032			+10 vs Rest
		30	3.78571	0.267717	14	0.206			+30 vs Rest
		CON	4.32222	0.777354	108	0.147			DIG vs CON
		DIG	4.25709	0.770473	110
		Interaction			218	1			DIG x CON
13. Forearm exercise trials. arterio-venous difference plasma [K+]: effects of exercise and of digoxin	[K+]a-v difference became negative during each intermittent exercise bout and reversed during intervening rest periods and became positive during recovery but did not differ between DIG and CON	R	-0.115625	0.188396	16	n/a	Figure 6C	mmol.L-1		Linear mixed model, LSD post-hoc
		EB1	-1.52	0.41845	15	0.001			EB1 vs Rest
		PreEB2	-0.0875	0.213557	16	0.801			PreEB2 vs Rest
		EB2	-1.26563	0.472948	16	0.001			EB2 vs Rest
		PreEB3	0.055	0.186655	16	0.127			PreEB3 vs Rest
		EB3	-1.1175	0.510418	16	0.001			EB3 vs Rest
		PreEB4	0.184	0.119451	15	0.006			PreEB4 vs Rest
		EB4+1	-1.2	0.523917	10	0.001			EB4+1 vs Rest
		Fatigue	-0.972857	0.578345	14	0.001			Fatigue vs Rest
		1	0.358571	0.175449	14	0.001			+1 vs Rest
		2	0.37	0.150333	13	0.001			+2 vs Rest
		5	0.272857	0.298185	14	0.001			+5 vs Rest
		10	0.216429	0.261875	14	0.004			+10 vs Rest
		30	0.055	0.163011	12	0.078			+30 vs Rest
		CON	-0.339	0.76381	100	0.477			DIG vs CON
		DIG	-0.345743	0.736773	101
		Interaction			201	1			DIG x CON
14. Forearm exercise trials.Forearm K+ fluxes: effects of exercise and of digoxin	K+ influx into plasma was increased during each intermittent exercise bout but did not differ between DIG and CON	R	-0.886939	2.09295	14	n/a	Table 2	µmol.min-1		Linear mixed model, LSD post-hoc		a-v fluxes were corrected for fluid shifts
		EB1	-99.3911	46.0933	13	0.001			EB1 vs Rest
		PreEB2	-1.10442	6.48761	14	0.985			PreEB2 vs Rest
		EB2	-101.969	58.3348	14	0.001			EB2 vs Rest
		PreEB3	6.1942	10.3047	14	0.551			PreEB3 vs Rest
		EB3	-102.274	53.8611	14	0.001			EB3 vs Rest
		PreEB4	6.61874	5.53239	14	0.524			PreEB4 vs Rest
		Fatigue	-118.617	66.138	12	0.001			Fatigue vs Rest
		1	16.8877	9.42061	12	0.104			+1 vs Rest
		2	11.5247	9.14444	12	0.231			+2 vs Rest
		5	1.19118	7.64881	12	0.714			+5 vs Rest
		10	-0.41664	5.17628	11	0.758			+10 vs Rest
		30	-0.148362	2.45252	12	0.795			+30 vs Rest
		CON	-30.7241	64.3584	85	0.865			DIG vs CON
		DIG	-29.6742	55.7706	83
		Interaction			168	1			DIG x CON
15. Forearm exercise trials. Forearm blood flow: effects of exercise and of digoxin	Forearm blood flow increased with exercise and remained elevated until 10 min recovery and was lower in DIG than in CON.	R	21.83	9.76153	20	n/a		ml.min-1		Linear mixed model, LSD post-hoc
		EB1	155.87	72.736	20	0.001			EB1 vs Rest
		PreEB2	80.01	58.5177	20	0.001			PreEB2 vs Rest
		EB2	186.99	105.697	20	0.001			EB2 vs Rest
		PreEB3	115.45	107.433	20	0.001			PreEB3 vs Rest
		EB3	225.895	132.944	20	0.001			EB3 vs Rest
		PreEB4	119.55	137.785	20	0.001			PreEB4 vs Rest
		Fatigue	267.75	143.92	20	0.001			Fatigue vs Rest
		1	108.935	85.6772	20	0.001			+1 vs Rest
		2	73.855	72.1289	20	0.001			+2 vs Rest
		5	53.83	57.3262	20	0.001			+5 vs Rest
		10	32.35	28.7568	20	0.025			+10 vs Rest
		30	22.71	15.9624	20	0.912			+30 vs Rest
		CON	119.025	129.24	130	0.019			DIG vs CON
		DIG	106.363	100.711	130
		Interaction			260	0.615			DIG x CON
16. Forearm exercise trials. Forearm plasma flow: effects of exercise and of digoxin	Forearm plasma flow increased with exercise and remained elevated until 10 min recovery and was lower in DIG than in CON.	R	9.01123	3.82505	18	n/a		ml.min-1		Linear mixed model, LSD post-hoc
		EB1	63.2852	30.0544	18	0.001			EB1 vs Rest
		PreEB2	32.6221	23.0567	18	0.001			PreEB2 vs Rest
		EB2	79.6203	38.6102	18	0.001			EB2 vs Rest
		PreEB3	47.7012	41.6532	18	0.001			PreEB3 vs Rest
		EB3	96.6082	50.5631	18	0.001			EB3 vs Rest
		PreEB4	49.7536	56.3742	17	0.001			PreEB4 vs Rest
		Fatigue	115.788	58.2909	17	0.001			Fatigue vs Rest
		1	48.2515	34.4535	17	0.001			+1 vs Rest
		2	32.5185	28.9112	17	0.001			+2 vs Rest
		5	23.6748	22.5566	17	0.001			+5 vs Rest
		10	13.6991	11.4878	17	0.055			+10 vs Rest
		30	9.55773	6.29452	17	0.657			+30 vs Rest
		CON	49.8897	51.9267	117	0.02			DIG vs CON
		DIG	46.0664	41.924	110
		Interaction			227	0.847			DIG x CON
17. Forearm exercise trials. arterial haemoglobin content: effects of exercise and of digoxin	[Hb]a was elevated at fatigue and until 5 min recovery and was slightly higher in DIG than in CON.	R	14.1444	0.924326	18	n/a		g.dl-1		Linear mixed model, LSD post-hoc
		EB1	14.3412	0.881092	17	0.458			EB1 vs Rest
		PreEB2	14.25	0.941369	18	0.474			PreEB2 vs Rest
		EB2	14.3333	0.948683	18	0.167			EB2 vs Rest
		PreEB3	14.3167	0.946355	18	0.211			PreEB3 vs Rest
		EB3	14.3611	0.987653	18	0.105			EB3 vs Rest
		PreEB4	14.4	0.989949	17	0.045			PreEB4 vs Rest
		EB4+1	14.45	0.876356	16	0.071			EB4+1 vs Rest
		Fatigue	14.6353	0.923946	17	0.002			Fatigue vs Rest
		1	14.6235	0.867128	17	0.004			+1 vs Rest
		2	14.5882	0.871695	17	0.008			+2 vs Rest
		5	14.5059	0.907931	17	0.041			+5 vs Rest
		10	14.3353	0.905498	17	0.429			+10 vs Rest
		30	14.2882	0.87026	17	0.684			+30 vs Rest
		CON	14.3349	0.825718	126	0.026			DIG vs CON
		DIG	14.4612	0.983231	116
		Interaction			242	0.999			DIG x CON
18. Forearm exercise trials. venous haemoglobin content: effects of exercise and of digoxin	[Hb]v was elevated during each exercise bout and until 1 min recovery but did not differ between DIG and CON.	R	13.95	1.04329	14	n/a		g.dl-1		Linear mixed model, LSD post-hoc
		EB1	14.4429	1.04031	14	0.006			EB1 vs Rest
		PreEB2	14.1979	1.0722	14	0.161			PreEB2 vs Rest
		EB2	14.4379	1.0568	14	0.006			EB2 vs Rest
		PreEB3	14.2143	0.99835	14	0.135			PreEB3 vs Rest
		EB3	14.4321	1.0114	14	0.007			EB3 vs Rest
		PreEB4	14.2214	1.0252	14	0.125			PreEB4 vs Rest
		EB4+1	14.4292	1.06686	13	0.003			EB4+1 vs Rest
		Fatigue	14.5914	1.14745	14	0.001			Fatigue vs Rest
		1	14.3214	1.10952	14	0.036			+1 vs Rest
		2	14.2107	1.10073	14	0.14			+2 vs Rest
		5	14.0929	1.03345	14	0.418			+5 vs Rest
		10	13.9231	1.05834	13	0.88			+10 vs Rest
		30	13.9464	1.04706	14	0.984			+30 vs Rest
		CON	14.2633	0.940109	97	0.506			DIG vs CON
		DIG	14.2255	1.14	97
		Interaction			194	1			DIG x CON
19. Forearm exercise trials. arterial haematocrit: effects of exercise and of digoxin	Hcta was elevated from EB3 and until 5min recovery but did not differ between DIG and CON.	R	39.5389	1.90205	18	n/a		%		Linear mixed model, LSD post-hoc
		EB1	40.2941	1.8505	17	0.187			EB1 vs Rest
		PreEB2	40.0944	1.87913	18	0.223			PreEB2 vs Rest
		EB2	40.1444	2.06603	18	0.131			EB2 vs Rest
		PreEB3	40.1778	2.17	18	0.1			PreEB3 vs Rest
		EB3	40.3944	2.05726	18	0.032			EB3 vs Rest
		PreEB4	40.4412	2.07185	17	0.016			PreEB4 vs Rest
		EB4+1	40.72	1.93028	15	0.004			EB4+1 vs Rest
		Fatigue	41.1235	1.91132	17	0.001			Fatigue vs Rest
		1	41.1412	1.78433	17	0.001			+1 vs Rest
		2	41.1588	1.81867	17	0.001			+2 vs Rest
		5	40.8294	1.85464	17	0.005			+5 vs Rest
		10	40.3471	1.75325	17	0.15			+10 vs Rest
		30	40.0294	1.76698	17	0.51			+30 vs Rest
		CON	40.3712	1.84031	125	0.463			DIG vs CON
		DIG	40.5336	2.01835	116
		Interaction			241	0.998			DIG x CON
20. Forearm exercise trials. venous haematocrit: effects of exercise and of digoxin	Hctv was elevated during each exercise bout and until 2 min recovery but did not differ between DIG and CON.	R	39.475	1.99357	16	n/a		%		Linear mixed model, LSD post-hoc
		EB1	40.8844	2.05635	16	0.001			EB1 vs Rest
		PreEB2	40.0206	2.05628	16	0.205			PreEB2 vs Rest
		EB2	40.6894	2.11145	16	0.005			EB2 vs Rest
		PreEB3	40.1938	1.97475	16	0.095			PreEB3 vs Rest
		EB3	40.9094	2.06529	16	0.001			EB3 vs Rest
		PreEB4	40.0094	1.99735	16	0.214			PreEB4 vs Rest
		EB4+1	40.9879	2.30329	14	0.001			EB4+1 vs Rest
		Fatigue	41.3687	2.41572	15	0.001			Fatigue vs Rest
		1	40.6813	2.20551	16	0.005			+1 vs Rest
		2	40.3906	2.22458	16	0.034			+2 vs Rest
		5	39.875	1.98738	16	0.352			+5 vs Rest
		10	39.3294	2.12193	16	0.734			+10 vs Rest
		30	39.3933	2.1805	15	0.847			+30 vs Rest
		CON	40.2715	1.91141	110	0.992			DIG vs CON
		DIG	40.3156	2.37055	110
		Interaction			220	0.999			DIG x CON
21. Forearm exercise trials. change in arterial plasma volume: effects of exercise and of digoxin	PVa declined from rest during exercise and until 10 min recovery and was more negative in DIG than in CON	R	0	0	18	n/a		%		Linear mixed model, LSD post-hoc
		EB1	-1.62274	2.75547	17	0.029			EB1 vs Rest
		PreEB2	-1.62825	1.94068	18	0.019			PreEB2 vs Rest
		EB2	-2.28797	2.12394	18	0.001			EB2 vs Rest
		PreEB3	-2.22202	2.68011	18	0.002			PreEB3 vs Rest
		EB3	-2.85006	2.78212	18	0.001			EB3 vs Rest
		PreEB4	-3.40212	2.84118	17	0.001			PreEB4 vs Rest
		EB4+1	-3.54126	3.65211	15	0.001			EB4+1 vs Rest
		Fatigue	-4.91498	3.28488	17	0.001			Fatigue vs Rest
		1	-4.90018	2.71955	17	0.001			+1 vs Rest
		2	-4.67683	3.46385	17	0.001			+2 vs Rest
		5	-3.61109	2.4947	17	0.001			+5 vs Rest
		10	-1.66271	2.49034	17	0.023			+10 vs Rest
		30	-0.812481	3.0847	17	0.273			+30 vs Rest
		CON	-2.01131	2.92546	125	0.001			DIG vs CON
		DIG	-3.43748	2.95689	116
		Interaction			241	0.867			DIG x CON
22. Forearm exercise trials. change in venous plasma volume: effects of exercise and of digoxin	PVv declined from rest during exercise and until 5 min recovery but did not differ significantly between DIG and CON	R	0	0	14	n/a		%		Linear mixed model, LSD post-hoc
		EB1	-6.03254	2.72925	14	0.001			EB1 vs Rest
		PreEB2	-3.04679	2.58549	14	0.001			PreEB2 vs Rest
		EB2	-5.75191	3.04157	14	0.001			EB2 vs Rest
		PreEB3	-3.2691	2.93733	14	0.001			PreEB3 vs Rest
		EB3	-5.90577	3.47297	14	0.001			EB3 vs Rest
		PreEB4	-3.19087	3.03335	14	0.001			PreEB4 vs Rest
		EB4+1	-6.34069	4.28665	13	0.001			EB4+1 vs Rest
		Fatigue	-7.56204	3.84288	14	0.001			Fatigue vs Rest
		1	-4.6982	3.42475	14	0.001			+1 vs Rest
		2	-3.41525	2.80511	14	0.001			+2 vs Rest
		5	-1.92952	2.87783	14	0.035			+5 vs Rest
		10	-0.576205	2.20005	13	0.74			+10 vs Rest
		30	-0.29249	2.37382	14	0.748			+30 vs Rest
		CON	-4.00004	4.18045	97	0.054			DIG vs CON
		DIG	-3.43544	3.16317	97
		Interaction			194	0.986			DIG x CON
23. Forearm exercise trials. arterio-venous change in plasma volume: effects of exercise and of digoxin	The PVa-v declined from rest during each exercise bout but did not differ between DIG and CON	R	0.391163	2.12364	14	n/a		%		Linear mixed model, LSD post-hoc
		EB1	-4.52728	2.57735	13	0.001			EB1 vs Rest
		PreEB2	-1.20053	2.09178	14	0.042			PreEB2 vs Rest
		EB2	-3.42224	1.94538	14	0.001			EB2 vs Rest
		PreEB3	-0.84604	1.12661	14	0.112			PreEB3 vs Rest
		EB3	-3.08543	1.91558	14	0.001			EB3 vs Rest
		PreEB4	0.461456	1.43604	14	0.927			PreEB4 vs Rest
		EB4+1	-2.65146	2.76657	12	0.001			EB4+1 vs Rest
		Fatigue	-3.18113	1.91937	13	0.001			Fatigue vs Rest
		1	-0.0384277	1.94646	13	0.621			+1 vs Rest
		2	1.44461	2.4538	13	0.142			+2 vs Rest
		5	1.81217	2.6047	13	0.055			+5 vs Rest
		10	1.30785	1.61785	12	0.172			+10 vs Rest
		30	0.669748	2.46951	13	0.708			+30 vs Rest
		CON	-1.06028	2.75659	97	0.167			DIG vs CON
		DIG	-0.795086	2.97962	89
		Interaction			186	0.246			DIG x CON
24. Forearm exercise trials. change in arterial Blood volume: effects of exercise and of digoxin	BVa declined from rest during exercise from EB2 and until 5 min recovery and was more negative in DIG than in CON	R	0	0	14	n/a		%		Linear mixed model, LSD post-hoc
		EB1	-3.41789	1.58518	14	0.103			EB1 vs Rest
		PreEB2	-1.72498	1.76839	14	0.081			PreEB2 vs Rest
		EB2	-3.37048	1.84536	14	0.002			EB2 vs Rest
		PreEB3	-1.87237	1.77811	14	0.004			PreEB3 vs Rest
		EB3	-3.349	2.0129	14	0.001			EB3 vs Rest
		PreEB4	-1.9099	1.72022	14	0.001			PreEB4 vs Rest
		EB4+1	-3.60112	2.55744	13	0.001			EB4+1 vs Rest
		Fatigue	-4.34189	2.18864	14	0.001			Fatigue vs Rest
		1	-2.55393	1.87288	14	0.001			+1 vs Rest
		2	-1.79901	1.65543	14	0.001			+2 vs Rest
		5	-1.00841	1.68359	14	0.001			+5 vs Rest
		10	-0.161304	1.31759	13	0.124			+10 vs Rest
		30	0.0355437	1.26188	14	0.392			+30 vs Rest
		CON	-0.848004	1.75866	98	0.001			DIG vs CON
		DIG	-1.80809	1.74145	89
		Interaction			187	0.877			DIG x CON
25. Forearm exercise trials. change in venous blood volume: effects of exercise and of digoxin	BVv declined from rest during exercise from EB1 and until 2 min recovery and was less negative in DIG than in CON	R	0	0	14	n/a		%		Linear mixed model, LSD post-hoc
		EB1	-3.41789	1.58518	14	0.001			EB1 vs Rest
		PreEB2	-1.72498	1.76839	14	0.001			PreEB2 vs Rest
		EB2	-3.37048	1.84536	14	0.001			EB2 vs Rest
		PreEB3	-1.87237	1.77811	14	0.001			PreEB3 vs Rest
		EB3	-3.349	2.0129	14	0.001			EB3 vs Rest
		PreEB4	-1.9099	1.72022	14	0.001			PreEB4 vs Rest
		EB4+1	-3.60112	2.55744	13	0.001			EB4+1 vs Rest
		Fatigue	-4.34189	2.18864	14	0.001			Fatigue vs Rest
		1	-2.55393	1.87288	14	0.001			+1 vs Rest
		2	-1.79901	1.65543	14	0.001			+2 vs Rest
		5	-1.00841	1.68359	14	0.056			+5 vs Rest
		10	-0.161304	1.31759	13	0.977			+10 vs Rest
		30	0.0355437	1.26188	14	0.946			+30 vs Rest
		CON	-2.3173	2.50097	97	0.007			DIG vs CON
		DIG	-1.84027	1.78391	97
		Interaction			194	0.97			DIG x CON
26. Forearm exercise trials. arterio-venous change in blood volume: effects of exercise and of digoxin	The BVa-v declined from rest during each exercise bout but did not differ between DIG and CON	R	0.53399	1.28933	14	n/a		%		Linear mixed model, LSD post-hoc
		EB1	-2.41832	1.17881	13	0.001			EB1 vs Rest
		PreEB2	-0.562027	1.47044	14	0.017			PreEB2 vs Rest
		EB2	-1.72598	1.33907	14	0.001			EB2 vs Rest
		PreEB3	-0.161692	0.609198	14	0.127			PreEB3 vs Rest
		EB3	-1.49349	1.01168	14	0.001			EB3 vs Rest
		PreEB4	0.394888	0.742857	14	0.755			PreEB4 vs Rest
		EB4+1	-1.30153	1.56381	12	0.001			EB4+1 vs Rest
		Fatigue	-1.54422	1.02098	13	0.001			Fatigue vs Rest
		1	0.298175	0.989546	13	0.653			+1 vs Rest
		2	0.978207	1.50374	13	0.273			+2 vs Rest
		5	1.24999	1.58856	13	0.102			+5 vs Rest
		10	0.873006	1.02923	12	0.418			+10 vs Rest
		30	0.652584	1.37269	13	0.776			+30 vs Rest
		CON	-0.389736	1.58805	97	0.198			DIG vs CON
		DIG	-0.221628	1.70721	89
		Interaction			186	0.236			DIG x CON
27. Forearm exercise trials. Muscle VO2: effects of exercise and of digoxin	The forearm muscle VmO2 increased through exercise but did not differ between DIG and CON.	R	1.46	0.668664	10	n/a		%		Linear mixed model, LSD post-hoc
		EB1	12.93	9.27255	10	0.002			EB1 vs Rest
		PreEB2	8.49	6.35478	10	0.05			PreEB2 vs Rest
		EB2	20.66	11.4759	10	0.001			EB2 vs Rest
		PreEB3	14.19	12.8833	10	0.001			PreEB3 vs Rest
		EB3	24.64	14.0558	10	0.001			EB3 vs Rest
		PreEB4	15.5	16.8133	10	0.001			PreEB4 vs Rest
		EB4+1	27.5	9.67092	10	0.001			EB4+1 vs Rest
		Fatigue	34.42	14.003	10	0.001			Fatigue vs Rest
		1	7.32	2.99102	10	0.101			+1 vs Rest
		2	3.9	2.1489	10	0.493			+2 vs Rest
		5	2.63	1.94768	10	0.742			+5 vs Rest
		10	1.44	0.627517	10	0.996			+10 vs Rest
		30	1.33	1.01986	10	0.971			+30 vs Rest
		CON	13.46	15.3385	70	0.202			DIG vs CON
		DIG	11.7414	11.8733	70
		Interaction			140	0.984			DIG x CON
28. Forearm exercise trials. Muscle VCO2: effects of exercise and of digoxin	The forearm muscle VmCO2 increased through exercise but did not differ significantly between DIG and CON.	R	2.31	0.862103	10	n/a		%		Linear mixed model, LSD post-hoc
		EB1	21.95	13.6943	10	0.001			EB1 vs Rest
		PreEB2	14.91	10.953	10	0.015			PreEB2 vs Rest
		EB2	26.88	21.3657	10	0.001			EB2 vs Rest
		PreEB3	15.05	7.3182	10	0.014			PreEB3 vs Rest
		EB3	34.25	22.4589	10	0.001			EB3 vs Rest
		PreEB4	23.49	26.3917	10	0.001			PreEB4 vs Rest
		EB4+1	40	25.0591	10	0.001			EB4+1 vs Rest
		Fatigue	52.67	25.6184	10	0.001			Fatigue vs Rest
		1	8.76	7.59681	10	0.207			+1 vs Rest
		2	3.63	3.60464	10	0.796			+2 vs Rest
		5	3.88	5.77962	10	0.758			+5 vs Rest
		10	2.1	1.63027	10	0.967			+10 vs Rest
		30	2.13	2.38097	10	0.972			+30 vs Rest
		CON	19.7086	24.5238	70	0.078			DIG vs CON
		DIG	16.2929	17.9319	70
		Interaction			140	0.999			DIG x CON
Leg Cycling Trial Data
29. Time to fatigue during leg cycling exercise trials	No difference in time to fatigue during leg cycling exercise between CON and DIG	Fatigue time CON	4.23	2.08	10	0.775	Table 1	min	DIG vs CON	Student t-test
		Fatigue time DIG	4.37	2.59	10			min
30. Leg cycling trial, arterial plasma [K+]: effects of exercise and of digoxin	[K+]a was elevated with leg cycling exercise during EB2 and 3 and 1 min recovery then fell below rest at 5 min recovery. [K+]a did not differ between DIG and CON	R	3.932	0.175427	20	n/a	Figure 7A	mmol.L-1		Linear mixed model, LSD post-hoc
		EB1+1	4.0975	0.229321	20	0.107			EB1+1 vs Rest
		EB1	4.1235	0.216194	20	0.063			EB1 vs Rest
		PreEB2	4.012	0.172248	20	0.435			PreEB2 vs Rest
		EB2+1	4.423	0.245037	20	0.001			EB2+1 vs Rest
		EB2	4.94	0.25998	20	0.001			EB2 vs Rest
		PreEB3	4.0185	0.239874	20	0.399			PreEB3 vs Rest
		EB3+1	4.79316	0.559405	19	0.001			EB3+1 vs Rest
		Fatigue	6.49316	0.711657	19	0.001			Fatigue vs Rest
		1	4.87526	0.465372	19	0.001			+1 vs Rest
		2	4.06053	0.291023	19	0.231			+2 vs Rest
		5	3.6715	0.250878	20	0.012			+5 vs Rest
		10	3.75895	0.280236	19	0.082			+10 vs Rest
		30	3.84737	0.263246	19	0.388			+30 vs Rest
		CON	4.36193	0.770169	140	0.833			DIG vs CON
		DIG	4.34649	0.794428	134
		Interaction			274	0.999			DIG x CON
31. Leg cycling trial, venous plasma [K+]: effects of exercise and of digoxin	[K+]v was elevated during exercise until 2 min recovery and was lower in DIG than in CON.	R	3.71312	0.291221	16	n/a	Figure 7B	mmol.L-1		Linear mixed model, LSD post-hoc
		EB1+1	3.708	0.2097	15	0.887			EB1+1 vs Rest
		EB1	3.86	0.211086	15	0.265			EB1 vs Rest
		PreEB2	3.894	0.340437	15	0.195			PreEB2 vs Rest
		EB2+1	3.84	0.312474	16	0.411			EB2+1 vs Rest
		EB2	4.37312	0.437885	16	0.001			EB2 vs Rest
		PreEB3	4.19062	0.450873	16	0.002			PreEB3 vs Rest
		EB3+1	4.24	0.659177	15	0.001			EB3+1 vs Rest
		Fatigue	4.906	0.646394	15	0.001			Fatigue vs Rest
		1	4.7125	1.09043	16	0.001			+1 vs Rest
		2	4.392	0.673553	15	0.001			+2 vs Rest
		5	3.89867	0.294809	15	0.176			+5 vs Rest
		10	3.94937	0.487927	16	0.126			+10 vs Rest
		30	3.942	0.457106	15	0.109			+30 vs Rest
		CON	4.1891	0.691139	111	0.042			DIG vs CON
		DIG	4.03886	0.52634	105
		Interaction			216	0.684			DIG x CON
32. Leg cycling trial, arterial-venous difference for plasma [K+] (uncorrected): effects of exercise and of digoxin	[K+]a-v difference was positive during each exercise bout and increased significantly at fatigue and was more positive in DIG than in CON.	R	0.216875	0.352245	16	n/a	Figure 7C	mmol.L-1		Linear mixed model, LSD post-hoc
		EB1+1	0.403571	0.259929	14	0.197			EB1+1 vs Rest
		EB1	0.250667	0.249556	15	0.438			EB1 vs Rest
		PreEB2	0.1	0.245909	15	0.781			PreEB2 vs Rest
		EB2+1	0.573125	0.386018	16	0.309			EB2+1 vs Rest
		EB2	0.538125	0.458639	16	0.365			EB2 vs Rest
		PreEB3	-0.141875	0.374953	16	0.21			PreEB3 vs Rest
		EB3+1	0.580714	0.807384	14	0.059			EB3+1 vs Rest
		Fatigue	1.32214	0.592169	14	0.001			Fatigue vs Rest
		1	0.0533333	1.0012	15	0.524			+1 vs Rest
		2	-0.370714	0.667469	14	0.33			+2 vs Rest
		5	-0.211333	0.165653	15	0.495			+5 vs Rest
		10	-0.156	0.345436	15	0.201			+10 vs Rest
		30	-0.199286	0.200402	14	0.644			+30 vs Rest
		CON	0.170811	0.733099	111	0.004			DIG vs CON
		DIG	0.253878	0.515805	98
		Interaction			209	0.545			DIG x CON
33. Leg cycling trial, arterial-venous difference for plasma [K+] (corrected for fluid shifts): effects of exercise and of digoxin	[K+]a-v difference was increased significantly at fatigue but did not differ between DIG and CON.	R	0.116332	0.370045	16	n/a		mmol.L-1		Linear mixed model, LSD post-hoc		corrected for fluid shifts
		EB1+1	0.218783	0.215734	14	0.685			EB1+1 vs Rest
		EB1	0.202799	0.25276	15	0.706			EB1 vs Rest
		PreEB2	0.191299	0.501808	15	0.755			PreEB2 vs Rest
		EB2+1	0.474356	0.492547	16	0.058			EB2+1 vs Rest
		EB2	0.483045	0.445169	16	0.053			EB2 vs Rest
		PreEB3	-0.0354033	0.418789	16	0.424			PreEB3 vs Rest
		EB3+1	0.526104	0.843427	14	0.052			EB3+1 vs Rest
		Fatigue	1.16377	0.586989	14	0.001			Fatigue vs Rest
		1	0.0303113	1.10251	14	0.636			+1 vs Rest
		2	-0.453259	0.725066	14	0.008			+2 vs Rest
		5	-0.220092	0.173199	15	0.073			+5 vs Rest
		10	-0.0684607	0.459567	15	0.34			+10 vs Rest
		30	-0.12346	0.248552	14	0.188			+30 vs Rest
		CON	0.147764	0.757476	110	0.377			DIG vs CON
		DIG	0.214427	0.492806	98
		Interaction			208	0.489			DIG x CON
34. Leg cycling trial, arterial [Hb] : effects of exercise and of digoxin	[Hb]a was elevated from during EB2 until 10 min recovery but did not differ between DIG and CON.	R	14.645	1.0102	20	n/a		g.dL-1		Linear mixed model, LSD post-hoc
		EB1+1	14.91	1.18317	20	0.076			EB1+1 vs Rest
		EB1	14.875	1.0949	20	0.123			EB1 vs Rest
		PreEB2	14.815	1.09941	20	0.254			PreEB2 vs Rest
		EB2+1	15.095	1.2399	20	0.003			EB2+1 vs Rest
		EB2	15.74	1.31605	20	0.001			EB2 vs Rest
		PreEB3	15.495	1.44567	20	0.001			PreEB3 vs Rest
		EB3+1	16.0263	1.26835	19	0.001			EB3+1 vs Rest
		Fatigue	16.4632	1.18472	19	0.001			Fatigue vs Rest
		1	16.3056	0.99438	18	0.001			+1 vs Rest
		2	16.0684	1.22749	19	0.001			+2 vs Rest
		5	15.57	1.28436	20	0.001			+5 vs Rest
		10	15.3842	1.05528	19	0.001			+10 vs Rest
		30	14.5316	0.948128	19	0.132			+30 vs Rest
		CON	15.3532	1.17888	139	0.425			DIG vs CON
		DIG	15.4724	1.41551	134
		Interaction			273	0.999			DIG x CON
35. Leg cycling trial, venous [Hb] : effects of exercise and of digoxin	[Hb]v was elevated from preEB2 until 10 min recovery but did not differ between DIG and CON.	R	14.3062	1.10663	16	n/a		g.dL-1		Linear mixed model, LSD post-hoc
		EB1+1	14.2867	1.04051	15	0.811			EB1+1 vs Rest
		EB1	14.5333	1.12165	15	0.145			EB1 vs Rest
		PreEB2	14.7333	1.38392	15	0.018			PreEB2 vs Rest
		EB2+1	14.6125	1.34009	16	0.122			EB2+1 vs Rest
		EB2	15.4188	1.39342	16	0.001			EB2 vs Rest
		PreEB3	15.4875	1.46145	16	0.001			PreEB3 vs Rest
		EB3+1	15.44	1.47542	15	0.001			EB3+1 vs Rest
		Fatigue	15.76	1.52259	15	0.001			Fatigue vs Rest
		1	15.82	1.50485	15	0.001			+1 vs Rest
		2	15.52	1.56762	15	0.001			+2 vs Rest
		5	15.4063	1.37766	16	0.001			+5 vs Rest
		10	15.3929	1.25113	14	0.001			+10 vs Rest
		30	14.5533	1.19455	15	0.605			+30 vs Rest
		CON	15.1589	1.39449	112	0.181			DIG vs CON
		DIG	15.0108	1.43292	102
		Interaction			214	0.97			DIG x CON
36. Leg cycling trial, arterial Hct: effects of exercise and of digoxin	Hcta was elevated from during EB2 until 10 min recovery but did not differ between DIG and CON.	R	40.905	2.06333	20	n/a		%		Linear mixed model, LSD post-hoc
		EB1+1	41.655	2.51741	20	0.091			EB1+1 vs Rest
		EB1	41.75	2.32707	20	0.057			EB1 vs Rest
		PreEB2	41.44	2.20607	20	0.228			PreEB2 vs Rest
		EB2+1	42.295	2.53823	20	0.002			EB2+1 vs Rest
		EB2	44.335	2.80644	20	0.001			EB2 vs Rest
		PreEB3	43.68	3.2821	20	0.001			PreEB3 vs Rest
		EB3+1	45.2474	2.71219	19	0.001			EB3+1 vs Rest
		Fatigue	46.8526	2.60051	19	0.001			Fatigue vs Rest
		1	46.6833	2.01997	18	0.001			+1 vs Rest
		2	45.8737	2.61254	19	0.001			+2 vs Rest
		5	44.78	3.11864	20	0.001			+5 vs Rest
		10	43.9895	2.64405	19	0.001			+10 vs Rest
		30	40.7421	2.63298	19	0.362			+30 vs Rest
		CON	43.3633	3.05804	139	0.2			DIG vs CON
		DIG	43.7388	3.45734	134
		Interaction			273	0.972			DIG x CON
37. Leg cycling trial, venous Hct: effects of exercise and of digoxin	Hct]v was elevated from preEB2 until 10 min recovery but did not differ between DIG and CON.	R	40.0625	2.13881	16	n/a		%		Linear mixed model, LSD post-hoc
		EB1+1	40.3467	2.18039	15	0.4			EB1+1 vs Rest
		EB1	40.7933	2.14458	15	0.105			EB1 vs Rest
		PreEB2	41.4533	3.08009	15	0.006			PreEB2 vs Rest
		EB2+1	41.575	3.14717	16	0.006			EB2+1 vs Rest
		EB2	43.7063	3.01672	16	0.001			EB2 vs Rest
		PreEB3	43.675	3.28968	16	0.001			PreEB3 vs Rest
		EB3+1	44.2929	2.89495	14	0.001			EB3+1 vs Rest
		Fatigue	44.8867	3.08727	15	0.001			Fatigue vs Rest
		1	45.06	3.48728	15	0.001			+1 vs Rest
		2	44.1267	3.80929	15	0.001			+2 vs Rest
		5	44.0375	3.15951	16	0.001			+5 vs Rest
		10	43.5067	3.23849	15	0.001			+10 vs Rest
		30	41.0667	2.49705	15	0.219			+30 vs Rest
		CON	42.9277	3.28297	112	0.219			DIG vs CON
		DIG	42.5461	3.44472	102
		Interaction			214	0.922			DIG x CON
38. Leg cycling trial, change in arterial PV: effects of exercise and of digoxin	PVa declined from rest during most of exercise and until 10 min recovery and then increased at 30 min; PVa was more negative in DIG than in CON	R	0	0	20	n/a		%		Linear mixed model, LSD post-hoc
		EB1+1	-2.90041	3.80653	20	0.007			EB1+1 vs Rest
		EB1	-2.8626	3.97589	20	0.008			EB1 vs Rest
		PreEB2	-1.94891	3.75193	20	0.068			PreEB2 vs Rest
		EB2+1	-5.13787	3.56978	20	0.001			EB2+1 vs Rest
		EB2	-12.2183	4.22027	20	0.001			EB2 vs Rest
		PreEB3	-9.63514	6.15767	20	0.001			PreEB3 vs Rest
		EB3+1	-14.0097	5.13411	19	0.001			EB3+1 vs Rest
		Fatigue	-18.8333	3.97079	19	0.001			Fatigue vs Rest
		1	-17.1296	2.86558	18	0.001			+1 vs Rest
		2	-15.2705	4.32311	19	0.001			+2 vs Rest
		5	-11.9701	4.9247	20	0.001			+5 vs Rest
		10	-8.47886	4.42943	19	0.001			+10 vs Rest
		30	2.44588	3.50749	19	0.016			+30 vs Rest
		CON	-7.81461	7.51637	139	0.022			DIG vs CON
		DIG	-8.83843	7.73882	134
		Interaction			273	0.954			DIG x CON
39. Leg cycling trial, change in venous PV: effects of exercise and of digoxin	PVv declined from rest during most of exercise and until 10 min recovery but did not differ significantly between DIG and CON	R	0	0	16	n/a		%		Linear mixed model, LSD post-hoc
		EB1+1	-0.978794	2.57599	15	0.46			EB1+1 vs Rest
		EB1	-3.32099	3.7826	15	0.023			EB1 vs Rest
		PreEB2	-5.41054	7.40026	15	0.001			PreEB2 vs Rest
		EB2+1	-4.28425	6.88216	16	0.004			EB2+1 vs Rest
		EB2	-12.7398	4.09967	16	0.001			EB2 vs Rest
		PreEB3	-13.0549	4.34647	16	0.001			PreEB3 vs Rest
		EB3+1	-13.8774	4.57351	14	0.001			EB3+1 vs Rest
		Fatigue	-16.8766	4.69393	15	0.001			Fatigue vs Rest
		1	-17.4935	4.70222	15	0.001			+1 vs Rest
		2	-14.2628	7.94937	15	0.001			+2 vs Rest
		5	-13.2077	3.84968	16	0.001			+5 vs Rest
		10	-12.2725	3.59807	14	0.001			+10 vs Rest
		30	-1.67424	5.32844	15	0.311			+30 vs Rest
		CON	-9.29444	8.26729	112	0.869			DIG vs CON
		DIG	-9.0888	7.10748	101
		Interaction			213	0.775			DIG x CON
40. Leg cycling trial, arterio-venous change in PV: effects of exercise and of digoxin	The PVa-v declined from rest prior to EB2 and EB3 and at 10 and 30 min recovery; but did not differ significantly between DIG and CON	R	2.67154	3.07268	16	n/a		%		Linear mixed model, LSD post-hoc
		EB1+1	3.99767	3.50648	15	0.484			EB1+1 vs Rest
		EB1	1.34811	4.09521	15	0.457			EB1 vs Rest
		PreEB2	-1.46407	7.30755	15	0.025			PreEB2 vs Rest
		EB2+1	2.72547	6.92774	16	0.974			EB2+1 vs Rest
		EB2	1.22114	2.86104	16	0.406			EB2 vs Rest
		PreEB3	-2.30965	4.31002	16	0.005			PreEB3 vs Rest
		EB3+1	1.38768	4.03922	14	0.573			EB3+1 vs Rest
		Fatigue	2.83556	4.40981	14	0.967			Fatigue vs Rest
		1	0.0942435	4.62252	13	0.154			+1 vs Rest
		2	2.63135	7.42447	14	0.878			+2 vs Rest
		5	0.791319	4.62772	16	0.281			+5 vs Rest
		10	-2.12871	5.13895	14	0.009			+10 vs Rest
		30	-2.09898	3.14184	15	0.008			+30 vs Rest
		CON	0.690161	5.88628	111	0.669			DIG vs CON
		DIG	1.0114	4.20017	98
		Interaction			209	0.655			DIG x CON
41. Leg cycling trial, change in arterial BV: effects of exercise and of digoxin	BVa declined from rest during most of exercise and until 10 min recovery and then increased at 30 min; dBVa was more negative in DIG than in CON	R	0	0	20	n/a		%		Linear mixed model, LSD post-hoc
		EB1+1	-1.66948	2.35851	20	0.01			EB1+1 vs Rest
		EB1	-1.49298	2.27283	20	0.021			EB1 vs Rest
		PreEB2	-1.09201	2.17991	20	0.085			PreEB2 vs Rest
		EB2+1	-2.86617	2.12312	20	0.001			EB2+1 vs Rest
		EB2	-6.82844	2.22781	20	0.001			EB2 vs Rest
		PreEB3	-5.24142	3.4039	20	0.001			PreEB3 vs Rest
		EB3+1	-7.7249	2.74501	19	0.001			EB3+1 vs Rest
		Fatigue	-10.2335	2.03908	19	0.001			Fatigue vs Rest
		1	-8.88893	1.40263	18	0.001			+1 vs Rest
		2	-7.99156	2.41955	19	0.001			+2 vs Rest
		5	-5.80872	2.66523	20	0.001			+5 vs Rest
		10	-3.9534	2.52419	19	0.001			+10 vs Rest
		30	1.64956	2.11276	19	0.007			+30 vs Rest
		CON	-4.12457	4.00571	139	0.048			DIG vs CON
		DIG	-4.65293	4.28905	134
		Interaction			273	0.985			DIG x CON
42. Leg cycling trial, change in venous BV: effects of exercise and of digoxin	BVv declined from rest throughout exercise and until 10 min recovery but did not differ significantly between DIG and CON	R	0	0	16	n/a		%		Linear mixed model, LSD post-hoc
		EB1+1	-0.261994	1.69842	15	0.021			EB1+1 vs Rest
		EB1	-1.91523	2.32667	15	0.001			EB1 vs Rest
		PreEB2	-3.0667	4.07571	15	0.021			PreEB2 vs Rest
		EB2+1	-1.9481	3.1571	16	0.001			EB2+1 vs Rest
		EB2	-7.09837	1.9985	16	0.001			EB2 vs Rest
		PreEB3	-7.47256	2.17278	16	0.001			PreEB3 vs Rest
		EB3+1	-7.53468	2.21323	15	0.001			EB3+1 vs Rest
		Fatigue	-9.38768	2.65278	15	0.001			Fatigue vs Rest
		1	-9.74344	2.50162	15	0.001			+1 vs Rest
		2	-7.8832	4.43878	15	0.001			+2 vs Rest
		5	-7.02444	2.12623	16	0.001			+5 vs Rest
		10	-6.35673	1.89909	14	0.001			+10 vs Rest
		30	-0.598468	2.79233	15	0.503			+30 vs Rest
		CON	-4.75866	4.36158	112	0.083			DIG vs CON
		DIG	-5.2803	4.14986	102
		Interaction			214	0.667			DIG x CON
43. Leg cycling trial, arterio-venous change in BV: effects of exercise and of digoxin	The BVa-v declined from rest prior to EB2 and EB3 and at 10 and 30 min recovery; but did not differ significantly between DIG and CON	R	1.51744	1.55255	16	n/a		%		Linear mixed model, LSD post-hoc
		EB1+1	2.63604	2.23398	15	0.301			EB1+1 vs Rest
		EB1	0.746692	2.76159	15	0.446			EB1 vs Rest
		PreEB2	-0.737183	3.97391	15	0.033			PreEB2 vs Rest
		EB2+1	2.17673	2.98855	16	0.514			EB2+1 vs Rest
		EB2	0.949203	1.93686	16	0.571			EB2 vs Rest
		PreEB3	-1.41007	2.26717	16	0.004			PreEB3 vs Rest
		EB3+1	0.983505	2.30729	14	0.663			EB3+1 vs Rest
		Fatigue	1.47191	2.99428	14	0.921			Fatigue vs Rest
		1	-0.527122	2.53159	13	0.05			+1 vs Rest
		2	1.14537	4.38527	14	0.601			+2 vs Rest
		5	0.108811	2.74437	16	0.165			+5 vs Rest
		10	-1.1619	3.45248	14	0.012			+10 vs Rest
		30	-0.777137	2.18694	15	0.026			+30 vs Rest
		CON	0.578504	3.26676	111	0.699			DIG vs CON
		DIG	0.454874	2.6692	98
		Interaction			209	0.758			DIG x CON
Cybex Muscle Function Data
44. Quadriceps muscle peak torque during velocities from 0 - 360 degrees.s-1 : effects of exercise and of digoxin	Peak torque declined with each increased velocity and was reduced in DIG compared to CON.	0	319.7	67.1903	20	n/a	Fig 5A	Nm		Linear mixed model, LSD post-hoc
		60	247.05	55.2549	20	0.001			60 vs 0
		120	217.05	44.7172	20	0.001			120 v 60
		180	181.944	40.2485	18	0.001			180 v 120
		240	153.4	36.4842	20	0.001			240 v 180
		300	132.1	29.868	20	0.001			300 v 240
		360	118.2	27.9409	20	0.026			360 v 300
		CON	200.188	80.7325	69	0.01			DIG vs CON
		DIG	191.478	79.5348	69
		Interaction			138	0.602			DIG x CON
45. Quadriceps muscle fatigue during 50 maximal repetitions at 180 degrees.s-1 : effects of exercise and of digoxin	Peak torque declined after rep # 3 with each subsequent contraction but did not differ between DIG and CON.	1	143.3	56.4112	20	n/a	Fig 5B	Nm	Rep # 3 v all subsequent reps	Linear mixed model, LSD post-hoc
		2	172.4	51.5552	20	n/a
		3	175.4	44.4491	20	n/a
		4	173.35	42.7604	20	0.717
		5	170.9	40.0117	20	0.427
		6	155.9	52.4694	20	0.001
		7	167.05	41.8424	20	0.141
		8	164.8	40.7387	20	0.061
		9	162.6	37.9604	20	0.024
		10	156	36.9295	20	0.001
		11	156.55	39.4855	20	0.001
		12	154.05	38.6679	20	0.001
		13	148.65	36.0778	20	0.001
		14	145.85	35.0027	20	0.001
		15	138.75	35.5955	20	0.001
		16	144.8	35.9101	20	0.001
		17	141.2	34.5263	20	0.001
		18	134.6	31.1455	20	0.001
		19	129.85	30.3684	20	0.001
		20	128.05	31.4299	20	0.001
		21	132.5	29.096	20	0.001
		22	128.65	28.3406	20	0.001
		23	120.6	27.0095	20	0.001
		24	117.55	25.8202	20	0.001
		25	113.1	25.7189	20	0.001
		26	115.6	38.6242	20	0.001
		27	116.55	24.5667	20	0.001
		28	108.25	22.4918	20	0.001
		29	105.8	21.0928	20	0.001
		30	102.85	21.7698	20	0.001
		31	109.9	22.2472	20	0.001
		32	105.4	22.0869	20	0.001
		33	94.75	18.4473	20	0.001
		34	95.3	19.0625	20	0.001
		35	90.35	18.8576	20	0.001
		36	98	20.2874	20	0.001
		37	96.7	18.7619	20	0.001
		38	83.85	14.6477	20	0.001
		39	89.2	17.1728	20	0.001
		40	79.1	24.0348	20	0.001
		41	93	18.4305	20	0.001
		42	86.7	18.607	20	0.001
		43	78.25	13.4277	20	0.001
		44	81.8	15.2854	20	0.001
		45	78.4	16.5606	20	0.001
		46	86.7	17.1467	20	0.001
		47	85.8	17.6742	20	0.001
		48	76.05	12.0327	20	0.001
		49	79.75	14.1677	20	0.001
		50	74.05	15.7128	20	0.001
		CON	120.464	42.2831	500	0.221			DIG vs CON
		DIG	119.078	44.0564	500
		Interaction			1000	1			DIG x CON
